# Supplementary material for: N-Aryl Benzimidazole and Benzotriazole Derivatives and Their Hybrids as Cytotoxic Agents: Design, Synthesis and Structure–Activity Relationship Studies
Source: Molecules. 2024 Nov 14;29(22):5360. doi: 10.3390/molecules29225360 (PMC11596563; doi:10.3390/molecules29225360)
Supplement: Supplementary file 1 [file molecules-29-05360-s001.zip]

Archive with 1 entries (1 files):
- molecules-3251227-supplementary.pdf
